# Supplementary material for: Investigation of Thermoelectric Properties in Altermagnet RuO2
Source: Nanomaterials (Basel). 2025 Jul 21;15(14):1129. doi: 10.3390/nano15141129 (PMC12300824; doi:10.3390/nano15141129)
Supplement: Supplementary file 1 [file nanomaterials-15-01129-s001.zip]

Archive with 1 entries (1 files):
- nanomaterials-3704066-supplementary.pdf
